# Supplementary material for: Disulfidptosis-Associated CCNB2: A Prognostic Biomarker and Immune Microenvironment Modulator in Prostate Cancer
Source: J Cancer. 2025 Sep 3;16(13):3928–41. doi: 10.7150/jca.112791 (PMC12491202; doi:10.7150/jca.112791)
Supplement: Supplementary file 1 — Supplementary figures and tables. [file jcav16p3928s1.zip]

Archive with 17 entries (16 files):
- Supply Tables and Figures/
- Supply Tables and Figures/Figure1.tif
- Supply Tables and Figures/Figure2.tif
- Supply Tables and Figures/Figure3.tif
- Supply Tables and Figures/Figure4.tif
- Supply Tables and Figures/Figure5.tif
- Supply Tables and Figures/Figure6.tif
- Supply Tables and Figures/Figure7.tif
- Supply Tables and Figures/Figure8.tif
- Supply Tables and Figures/Figure9.tif
- Supply Tables and Figures/Table 1 Differential Analysis of Three Subtypes.xlsx
- Supply Tables and Figures/Table 2 Differential Expression of Immune Cell Infiltration in Clusters A, B, and C.xlsx
- Supply Tables and Figures/Table 3 Differential Expression of Pathway Enrichment in Cluster A vs B.xlsx
- Supply Tables and Figures/Table 4 Differential Expression of Pathway Enrichment in Cluster A vs C.xlsx
- Supply Tables and Figures/Table 5 Differential Expression of Pathway Enrichment in Cluster B vs C.xlsx
- Supply Tables and Figures/Table 6 Clinical Parameters of Enrolled Patients.xlsx
- Supply Tables and Figures/Table 7 Biochemical Recurrence Status in Enrolled Cancer Patients.xlsx
