# Supplementary material for: Disulfidptosis-Associated CCNB2: A Prognostic Biomarker and Immune Microenvironment Modulator in Prostate Cancer
Source: J Cancer. 2025 Sep 3;16(13):3928–41. doi: 10.7150/jca.112791 (PMC12491202; doi:10.7150/jca.112791)
Supplement: Supplementary file 1 — Supplementary figures and tables. [file jcav16p3928s1.zip › Supply Tables and Figures/Table 1 Differential Analysis of Three Subtypes.xlsx]

## Sheet: Sheet1
Clustering	Cluster B	Cluster A	Cluster C
Immune cell infiltration	Immature dendritic cells, activated B cells, activated dendritic cells, myeloid-derived suppressor cells, mast cells, regulatory T cells, eosinophils, immature B cells, plasmacytoid dendritic cells, macrophages, follicular helper T cells, type 1 helper T cells, natural killer T cells, natural killer cells, type 17 helper T cells.	-	Activated T lymphocytes, neutrophils, type 2 helper T cells, CD56 natural killer cells.
Pathway enrichment	Cell adhesion molecules, WNT signaling pathway, leukocyte transendothelial migration, neuroactive ligand-receptor interaction, focal adhesion, axon guidance, MAPK signaling pathway, gap junction, ECM-receptor interaction, cancer pathways, melanogenesis pathway.	Oxidative phosphorylation pathway.	Activated T lymphocytes, neutrophils, type 2 helper T cells, CD56 natural killer cells; cancer-related pathways, renal cell carcinoma, prostate cancer, phagocytosis signaling pathways, actin cytoskeleton regulation pathways.
T stage	Low T stage	Intermediate T stage	High T stage
N stage	Low N stage	Intermediate N stage	High N stage
Gleason score	Low Gleason score	Intermediate Gleason score	High Gleason score
Age	Young age	Middle age	Advanced age
Prognosis	Good prognosis	Intermediate prognosis	Poor prognosis
Clustering	GeneCluster B	GeneCluster C	GeneCluster A
T stage	Low T stage	Intermediate T stage	High T stage
N stage	Low N stage	Intermediate N stage	High N stage
Gleason score	Low Gleason score	Intermediate Gleason score	High Gleason score
Age	Young age	Middle age	Advanced age
Prognosis	Good prognosis	Intermediate prognosis	Poor prognosis
