# Supplementary material for: Disulfidptosis-Associated CCNB2: A Prognostic Biomarker and Immune Microenvironment Modulator in Prostate Cancer
Source: J Cancer. 2025 Sep 3;16(13):3928–41. doi: 10.7150/jca.112791 (PMC12491202; doi:10.7150/jca.112791)
Supplement: Supplementary file 1 — Supplementary figures and tables. [file jcav16p3928s1.zip › Supply Tables and Figures/Table 3 Differential Expression of Pathway Enrichment in Cluster A vs B.xlsx]

id	logFC	AveExpr	t	P.Value	adj.P.Val	B
KEGG_FOCAL_ADHESION	0.423481964246426	-0.0127797236341257	31.0586961035491	9.98286831392864e-120	9.61288003686506e-118	262.865902141158
KEGG_ARRHYTHMOGENIC_RIGHT_VENTRICULAR_CARDIOMYOPATHY_ARVC	0.466450188641166	0.0146728306133412	31.0544573749205	1.04487826487664e-119	9.61288003686506e-118	262.820409974698
KEGG_DILATED_CARDIOMYOPATHY	0.439941113741342	0.0350112453122164	28.069957179879	1.45564197262576e-105	8.92793743210465e-104	230.336769438229
KEGG_VASCULAR_SMOOTH_MUSCLE_CONTRACTION	0.34198880601913	0.0135141755607202	27.8063693787088	2.68832172284341e-104	1.23662799250797e-102	227.427960050902
KEGG_HYPERTROPHIC_CARDIOMYOPATHY_HCM	0.423494188738811	0.035638263415894	26.7263824566065	4.39982331619989e-99	1.61913498036156e-97	215.451894921611
KEGG_AXON_GUIDANCE	0.314357741532993	-0.0157267785820935	25.5058783652904	3.78727465127597e-93	1.16143089305797e-91	201.819473853716
KEGG_REGULATION_OF_ACTIN_CYTOSKELETON	0.289891476757025	-0.0195709114100947	25.3934943387858	1.33889954338531e-92	3.51939308546997e-91	200.559741998675
KEGG_ECM_RECEPTOR_INTERACTION	0.459386357607369	6.4268204375369e-05	25.146130781133	2.16202370560514e-91	4.97265452289183e-90	197.784687727744
KEGG_CALCIUM_SIGNALING_PATHWAY	0.28277122395822	0.026375371347652	23.4017245062021	7.67893518004029e-83	1.56991563680824e-81	178.144405354831
KEGG_MELANOGENESIS	0.254804797330931	0.00759885550770084	22.3752632988277	8.52604523327447e-78	1.5687923229225e-76	166.555606016036
KEGG_PATHWAYS_IN_CANCER	0.246627882874413	-0.0255277102731429	21.8019772763132	5.60672979953528e-75	9.37852984649537e-74	160.083399913053
KEGG_LEUKOCYTE_TRANSENDOTHELIAL_MIGRATION	0.321162224625573	-0.00191596572218767	20.13256718441	8.58177141484908e-67	1.31587161694352e-65	141.286665215066
KEGG_MAPK_SIGNALING_PATHWAY	0.199708095931189	-0.00667741392703906	19.7200616392096	8.84635841997801e-65	1.2520999609815e-63	136.663943455998
KEGG_GAP_JUNCTION	0.250010006115844	-0.0117485282470079	19.5650541844912	5.03379354192433e-64	6.61584294081483e-63	134.930073585312
KEGG_WNT_SIGNALING_PATHWAY	0.224602646209248	-0.0213591544160562	18.7491348190628	4.59065277746394e-60	5.63120074035577e-59	125.838272586384
KEGG_PHOSPHATIDYLINOSITOL_SIGNALING_SYSTEM	0.275670948442192	-0.026005883823455	18.353655214367	3.72159523402012e-58	4.27983451912314e-57	121.456220815622
KEGG_BASAL_CELL_CARCINOMA	0.297940882565388	0.00753583703069584	17.5999383704938	1.53177583188077e-54	1.65792207685919e-53	113.159809034356
KEGG_ADHERENS_JUNCTION	0.300258822050575	-0.0525811871577575	17.1851956570613	1.44172998321642e-52	1.47376842728789e-51	108.630236768286
KEGG_DORSO_VENTRAL_AXIS_FORMATION	0.351817484282084	-0.0331666808226288	17.0624945719422	5.50151584161205e-52	5.32778376240325e-51	107.295586963677
KEGG_CELL_ADHESION_MOLECULES_CAMS	0.337870983313186	0.00904295815819684	16.001815128574	5.22302771389074e-47	4.80518549677948e-46	95.8756343104432
KEGG_PYRIMIDINE_METABOLISM	-0.266217943272127	-0.0141239248090363	-15.8972027048259	1.59761149685564e-46	1.39981197819732e-45	94.76186000034
KEGG_TIGHT_JUNCTION	0.166094670723484	-0.00938569077815625	15.5705808982214	5.15905357277416e-45	4.3148448063202e-44	91.3005294179023
KEGG_FC_GAMMA_R_MEDIATED_PHAGOCYTOSIS	0.24006124045398	-0.0414630968039273	15.3712516680351	4.24801764079955e-44	3.39841411263964e-43	89.200675841916
KEGG_CHEMOKINE_SIGNALING_PATHWAY	0.254606354151756	-0.0174279621141382	15.1406457326849	4.81009461986085e-43	3.68773920855998e-42	86.7837717204012
KEGG_ACUTE_MYELOID_LEUKEMIA	0.231075493924039	-0.034764994522186	15.0775083739697	9.3259120735812e-43	6.86387128615577e-42	86.1244515625993
KEGG_TGF_BETA_SIGNALING_PATHWAY	0.243830565223406	-0.037565147864631	15.057630284851	1.14848711472664e-42	8.12775496575773e-42	85.9170899772081
KEGG_VIRAL_MYOCARDITIS	0.301376251693098	0.00351256507673305	14.9008326940052	5.91403492278794e-42	4.03030528071475e-41	84.2851446296147
KEGG_GNRH_SIGNALING_PATHWAY	0.158101537933837	-0.0130753737432271	14.7870354905357	1.93486315977429e-41	1.27148150499453e-40	83.1049507780225
KEGG_PROTEIN_EXPORT	-0.422261426184401	-0.0477732993202612	-14.2582852178952	4.54613645120766e-39	2.88444519662831e-38	77.6699826056703
KEGG_SMALL_CELL_LUNG_CANCER	0.222770158565757	-0.0434195809567255	14.1406136347289	1.51502399882551e-38	9.29214719279648e-38	76.4718592446848
KEGG_ADIPOCYTOKINE_SIGNALING_PATHWAY	0.167165755818781	-0.0101316695711136	13.8611123766248	2.5980243882132e-37	1.54205318526203e-36	73.6435627816828
KEGG_GLYCOSPHINGOLIPID_BIOSYNTHESIS_GANGLIO_SERIES	0.297215778383753	0.0241830208427102	13.8503075810226	2.89826417856649e-37	1.66650190267573e-36	73.5347360091773
KEGG_AMINOACYL_TRNA_BIOSYNTHESIS	-0.37456448288383	-0.0740255376934146	-13.4174519786838	2.24392410164344e-35	1.25115768091634e-34	69.2073430845339
KEGG_GLYCOSAMINOGLYCAN_BIOSYNTHESIS_KERATAN_SULFATE	0.275150745782664	0.0109050078674715	13.2342924028054	1.38630616800219e-34	7.50236279154127e-34	67.3959107813116
KEGG_JAK_STAT_SIGNALING_PATHWAY	0.209082521948913	0.00161115766445672	13.1759945942246	2.46883254191593e-34	1.29790053632152e-33	66.8218937954673
KEGG_OXIDATIVE_PHOSPHORYLATION	-0.355537588809721	0.047101386210675	-13.171628339302	2.57775430967783e-34	1.31751886939089e-33	66.7789524664369
KEGG_RENAL_CELL_CARCINOMA	0.22168930939871	-0.0471258982472807	13.1664556350444	2.713005344876e-34	1.34917022555996e-33	66.7280889156667
KEGG_MISMATCH_REPAIR	-0.351402956834401	-0.063681190049203	-13.1003828886405	5.20912193482575e-34	2.5223116737051e-33	66.0792590580163
KEGG_HEDGEHOG_SIGNALING_PATHWAY	0.204808740762726	-0.00615024409184846	13.0127763580135	1.23408033979345e-33	5.82232775697422e-33	65.2214716659477
KEGG_B_CELL_RECEPTOR_SIGNALING_PATHWAY	0.223653795373402	-0.0337720712409695	12.7819744236112	1.18093714759038e-32	5.43231087891575e-32	62.9755390006846
KEGG_RNA_POLYMERASE	-0.286372660205045	-0.00278623788660051	-12.6424023978591	4.58253549169345e-32	2.05655251334535e-31	61.6273942987268
KEGG_INOSITOL_PHOSPHATE_METABOLISM	0.209030067274271	-0.0352865590374434	12.5898119337969	7.62321992212497e-32	3.3396963468357e-31	61.1214185740963
KEGG_HUNTINGTONS_DISEASE	-0.246129125624084	0.016116971504851	-12.5644410592355	9.74093090187532e-32	4.16821229289549e-31	60.8777201690027
KEGG_ONE_CARBON_POOL_BY_FOLATE	-0.264402305114663	-0.0488780947893204	-12.5429618779654	1.19852054109901e-31	5.01199499005041e-31	60.671605726459
KEGG_PURINE_METABOLISM	-0.146201393659619	-0.00983855849729183	-12.4206988796045	3.88751663228491e-31	1.58956235631205e-30	59.5019352665656
KEGG_PARKINSONS_DISEASE	-0.325312145848281	0.0416034480651024	-12.3279158892233	9.45649436007219e-31	3.78259774402888e-30	58.6183912153273
KEGG_GLIOMA	0.167698283073817	-0.0258009951379029	12.2856848811865	1.41560308704583e-30	5.54193548971134e-30	58.217423290019
KEGG_NUCLEOTIDE_EXCISION_REPAIR	-0.267341621474096	-0.0359665282921547	-12.2411671323638	2.16418473183704e-30	8.29604147204199e-30	57.7955531632042
KEGG_CIRCADIAN_RHYTHM_MAMMAL	0.328030819671987	-0.0441404764346559	12.1918440452651	3.4604240086282e-30	1.29942452568896e-29	57.3291220779156
KEGG_RIBOSOME	-0.467645415957215	0.0385292793736683	-12.1819250392325	3.80248796585452e-30	1.38628149915367e-29	57.2354461214178
KEGG_GLYOXYLATE_AND_DICARBOXYLATE_METABOLISM	-0.318835713149869	-0.0272496414879591	-12.1808257605988	3.84241067700202e-30	1.38628149915367e-29	57.2250670137953
KEGG_LONG_TERM_DEPRESSION	0.145846209378221	-0.00101981038166002	12.1526248726384	5.02219244998471e-30	1.77708348230228e-29	56.9589774699833
KEGG_GLYCOSAMINOGLYCAN_BIOSYNTHESIS_CHONDROITIN_SULFATE	0.24102548232685	-0.00600805530808078	12.1380678529609	5.76586020756318e-30	2.00173260036156e-29	56.8217575477279
KEGG_HEMATOPOIETIC_CELL_LINEAGE	0.300032961610383	0.0269841792352447	12.1325810570345	6.07376641303896e-30	2.06957966666513e-29	56.7700604835149
KEGG_ALDOSTERONE_REGULATED_SODIUM_REABSORPTION	0.209413490281178	0.0132890068383338	12.0448464066157	1.39311699615485e-29	4.66060958713624e-29	55.9451758221148
KEGG_CYSTEINE_AND_METHIONINE_METABOLISM	-0.180482800036863	-0.031459359876214	-11.8082940042333	1.28499081706523e-28	4.2221126846429e-28	53.7378526195427
KEGG_PRION_DISEASES	0.197607322974781	0.00677825257071821	11.7251775918044	2.78876417069267e-28	9.00232644574475e-28	52.9681869889717
KEGG_PORPHYRIN_AND_CHLOROPHYLL_METABOLISM	-0.232015321136919	0.0386545275192322	-11.633635493346	6.52361411414082e-28	2.06956033965847e-27	52.1241235490074
KEGG_NEUROTROPHIN_SIGNALING_PATHWAY	0.157591079738278	-0.0472296637998669	11.6308381556906	6.6948480065093e-28	2.08788480203002e-27	52.0983910212222
KEGG_GLYCOSYLPHOSPHATIDYLINOSITOL_GPI_ANCHOR_BIOSYNTHESIS	-0.286156847239911	-0.0370373917100537	-11.4360257454016	4.03254526323736e-27	1.23664721405946e-26	50.3152365867732
KEGG_HOMOLOGOUS_RECOMBINATION	-0.278161665520299	-0.0467797222305581	-11.346521214762	9.14787059735288e-27	2.75935768838185e-26	49.5019516454257
KEGG_RNA_DEGRADATION	-0.233598157639729	-0.054799254826487	-11.3013931193648	1.38059735112708e-26	4.09725665495778e-26	49.0933395056633
KEGG_MELANOMA	0.142398285479026	-0.00329642152463084	11.2336612166121	2.55600564733618e-26	7.46515935095012e-26	48.4818958148307
KEGG_PENTOSE_AND_GLUCURONATE_INTERCONVERSIONS	-0.249957130506389	0.0354805876608712	-11.163588197456	4.82286580805834e-26	1.38657391981677e-25	47.851653731207
KEGG_ALZHEIMERS_DISEASE	-0.210134123284713	0.0214393824377471	-11.1492850293202	5.48862974853949e-26	1.55370442112503e-25	47.7233037895471
KEGG_CYTOKINE_CYTOKINE_RECEPTOR_INTERACTION	0.228275047128854	0.0254733049400685	11.024146476461	1.69421099231321e-25	4.72325488766108e-25	46.6046558068883
KEGG_COMPLEMENT_AND_COAGULATION_CASCADES	0.251411047717925	0.040432329157395	10.8890776049181	5.6700492677035e-25	1.5571478585932e-24	45.4059735148868
KEGG_LEISHMANIA_INFECTION	0.27020520043682	-0.0189834231655516	10.8570324320856	7.54185205048492e-25	2.04073643719004e-24	45.1229328902121
KEGG_DNA_REPLICATION	-0.290071009953233	-0.0385498164540083	-10.8180374532165	1.06644407957049e-24	2.84385087885464e-24	44.7792108093973
KEGG_REGULATION_OF_AUTOPHAGY	-0.166400426311924	0.0297598229947337	-10.8121005422981	1.12412954846927e-24	2.95485481311923e-24	44.7269476979356
KEGG_VEGF_SIGNALING_PATHWAY	0.116814509162509	-0.0105988253474332	10.5937948169877	7.70363092020456e-24	1.99643392861639e-23	42.8177845877451
KEGG_CHRONIC_MYELOID_LEUKEMIA	0.169599681638034	-0.0545311521219886	10.5186137972218	1.48629875152333e-23	3.79831903167072e-23	42.1660483141877
KEGG_RIBOFLAVIN_METABOLISM	-0.237543515450029	-0.0172476695257297	-10.4080244086204	3.88702177191992e-23	9.79742474018171e-23	41.212801771372
KEGG_GLYCOSPHINGOLIPID_BIOSYNTHESIS_GLOBO_SERIES	0.236026092538968	0.024332697139725	10.3925433486215	4.4446824913852e-23	1.10516429515524e-22	41.0798808782437
KEGG_BASE_EXCISION_REPAIR	-0.246401099461633	-0.0216425788204037	-10.3337244069667	7.38848806070016e-23	1.81264240422511e-22	40.5760349235497
KEGG_PROSTATE_CANCER	0.142934438701635	-0.0451970863624816	10.1971953447147	2.38664945032532e-22	5.77820393236656e-22	39.413753603558
KEGG_ENDOCYTOSIS	0.120238348997242	-0.0430110509325435	10.0515183927575	8.24753131255176e-22	1.97083865131107e-21	38.1848952006094
KEGG_N_GLYCAN_BIOSYNTHESIS	-0.250478637090667	-0.0493226399967269	-10.0305951327518	9.8459887960142e-22	2.32264351085463e-21	38.0093663760201
KEGG_ERBB_SIGNALING_PATHWAY	0.147193056401545	-0.041503182277259	9.90410230148716	2.8585202269901e-21	6.65781926286302e-21	36.9534405908142
KEGG_LONG_TERM_POTENTIATION	0.125094317982432	-0.0161269847240072	9.89477021085077	3.0912763659332e-21	7.10993564164635e-21	36.8758975943231
KEGG_T_CELL_RECEPTOR_SIGNALING_PATHWAY	0.182032992386544	-0.046511028409545	9.86081097487339	4.10839355272056e-21	9.33264708272325e-21	36.5941392549625
KEGG_NATURAL_KILLER_CELL_MEDIATED_CYTOTOXICITY	0.175282822101547	-0.00129549269713638	9.74265601561755	1.09974633777483e-20	2.46772348964107e-20	35.6189614824314
KEGG_BASAL_TRANSCRIPTION_FACTORS	-0.193065806602558	-0.0522144380708836	-9.60557974028652	3.41251982980749e-20	7.56510420101902e-20	34.4977504716801
KEGG_PROTEASOME	-0.303647833865348	-0.0179047089342431	-9.59450509198306	3.73768592618809e-20	8.18731202879297e-20	34.4076455722848
KEGG_OLFACTORY_TRANSDUCTION	-0.2022449318396	0.0925822623982943	-9.04463857044029	3.13174434042759e-18	6.77930539574913e-18	30.0263764587264
KEGG_INSULIN_SIGNALING_PATHWAY	0.104399098335053	-0.0289376734500279	9.03909995268586	3.27157657421555e-18	6.99965220529838e-18	29.9831869407192
KEGG_SYSTEMIC_LUPUS_ERYTHEMATOSUS	0.249061151858082	0.0250162119752129	9.03307726303304	3.43065200350876e-18	7.25563182351278e-18	29.9362444166327
KEGG_THYROID_CANCER	0.142846231246637	-0.0423859513261379	8.98803398094755	4.88970883763878e-18	1.02239366605174e-17	29.5858838085405
KEGG_APOPTOSIS	0.12626759854813	-0.0352166539670236	8.81427303205582	1.89627640951655e-17	3.92039167810164e-17	28.2462985610191
KEGG_PATHOGENIC_ESCHERICHIA_COLI_INFECTION	0.150228004855069	-0.0254582620187201	8.73430433213399	3.5160076328583e-17	7.18828227162141e-17	27.6362506043362
KEGG_COLORECTAL_CANCER	0.139219933481654	-0.0553943692833239	8.71814408040872	3.98130610346084e-17	8.05011343996478e-17	27.5134698013566
KEGG_SPLICEOSOME	-0.203576592860389	-0.0442202231074252	-8.68318184066829	5.20661382071351e-17	1.0413227641427e-16	27.2484137506986
KEGG_NOD_LIKE_RECEPTOR_SIGNALING_PATHWAY	0.177048938821379	-0.0198438996379067	8.44572585359867	3.15531878844108e-16	6.24278125885117e-16	25.4692813471146
KEGG_TERPENOID_BACKBONE_BIOSYNTHESIS	-0.256823830638623	0.00334543891924725	-8.41818826643304	3.87942710664262e-16	7.59377220874725e-16	25.2653571509391
KEGG_DRUG_METABOLISM_OTHER_ENZYMES	-0.14233677792528	0.0442255219091651	-8.4009287789804	4.41462961881583e-16	8.55044052486435e-16	25.1378020684258
KEGG_ASCORBATE_AND_ALDARATE_METABOLISM	-0.194394171990052	0.0547952877740355	-8.37998310234877	5.16291628475167e-16	9.89558954577403e-16	24.9832706597342
KEGG_INTESTINAL_IMMUNE_NETWORK_FOR_IGA_PRODUCTION	0.238663091912969	0.0194368421401327	8.16404491649624	2.55069485961572e-15	4.83843148628137e-15	23.4072933298027
KEGG_FC_EPSILON_RI_SIGNALING_PATHWAY	0.106445553568707	-0.0218911895537135	8.14335009704528	2.96786009056488e-15	5.57230874146875e-15	23.2579124834374
KEGG_CELL_CYCLE	-0.153825914236555	-0.0617801300713387	-8.0513548361068	5.79930001445842e-15	1.07784969965692e-14	22.5974069125697
KEGG_PANCREATIC_CANCER	0.129358992099371	-0.0481041573105553	8.04341685165068	6.14276289575316e-15	1.13026837281858e-14	22.540685933659
KEGG_FOLATE_BIOSYNTHESIS	-0.209366918146538	0.0130903529247057	-7.61931933078404	1.24827186941486e-13	2.27407944527065e-13	19.5741260358747
KEGG_TYPE_II_DIABETES_MELLITUS	0.107052326735237	-0.00715415310079779	7.55918348141155	1.89411683201174e-13	3.41683820676628e-13	19.1637716489439
KEGG_PEROXISOME	-0.15403814498918	0.00194640762203664	-7.50220968100603	2.80521607944642e-13	5.01125979240913e-13	18.7773911188117
KEGG_SELENOAMINO_ACID_METABOLISM	-0.141393627538822	-0.0341072024858159	-7.42749697122894	4.67869172109548e-13	8.27768535270738e-13	18.274263918632
KEGG_GLYCOSAMINOGLYCAN_DEGRADATION	0.157800517551688	0.0143055883491317	7.24289397928574	1.6279936010404e-12	2.85286497706127e-12	17.0485652771519
KEGG_NICOTINATE_AND_NICOTINAMIDE_METABOLISM	0.1209897979177	0.0163905713831167	7.1185132274278	3.7198704600218e-12	6.45713362871709e-12	16.236879534217
KEGG_ALLOGRAFT_REJECTION	0.236097024621296	0.0159372703187875	7.06229276377323	5.38445739514451e-12	9.25925383837934e-12	15.8737737177872
KEGG_PRIMARY_IMMUNODEFICIENCY	0.206742994192671	-0.0051531108777326	6.74555172711422	4.1418285985685e-11	7.05644872348707e-11	13.8726246928664
KEGG_NON_SMALL_CELL_LUNG_CANCER	0.108122324248984	-0.0431287318859249	6.67020300041384	6.65593416783856e-11	1.12357053842412e-10	13.4078524028628
KEGG_ASTHMA	0.201157501862569	0.0307183145547489	6.6059965351733	9.93802734062591e-11	1.66236093697742e-10	13.0152693903486
KEGG_GLYCOSPHINGOLIPID_BIOSYNTHESIS_LACTO_AND_NEOLACTO_SERIES	0.122724402824572	0.0269523981074019	6.54329531905013	1.46556969832155e-10	2.42941283325374e-10	12.6349791805416
KEGG_TOLL_LIKE_RECEPTOR_SIGNALING_PATHWAY	0.1098818049806	-0.0118848551675467	6.49071333426769	2.02529541050268e-10	3.32727103154012e-10	12.3184272739735
KEGG_GRAFT_VERSUS_HOST_DISEASE	0.210106775860426	0.0180628099008756	6.43089574769537	2.91870970516331e-10	4.75258925442522e-10	11.960949424393
KEGG_ENDOMETRIAL_CANCER	0.113049396400577	-0.0521865416822383	6.33528535726208	5.2046233683006e-10	8.40044473480097e-10	11.39541986057
KEGG_ALANINE_ASPARTATE_AND_GLUTAMATE_METABOLISM	-0.102900939923111	-0.00265795632698445	-6.32439101646622	5.55672437753338e-10	8.89075900405341e-10	11.3314392062612
KEGG_UBIQUITIN_MEDIATED_PROTEOLYSIS	-0.117450369181124	-0.0753498778160835	-6.3002863571748	6.42067526919676e-10	1.0097472218224e-09	11.1902111241721
KEGG_PROXIMAL_TUBULE_BICARBONATE_RECLAMATION	0.111006519848997	0.0330611153866003	6.29339479496684	6.69096410330459e-10	1.04333677543055e-09	11.1499185832158
KEGG_SPHINGOLIPID_METABOLISM	-0.109407053930027	-0.0341981367161819	-6.28528772379366	7.02319762843318e-10	1.08593980137118e-09	11.1025677069238
KEGG_GLYCOSAMINOGLYCAN_BIOSYNTHESIS_HEPARAN_SULFATE	0.10438350126832	-0.00428654604898376	6.12210931507554	1.84269769393653e-09	2.82546979736935e-09	10.1606477051031
KEGG_STEROID_BIOSYNTHESIS	-0.179506728298762	-0.00535602577935983	-6.11419853023119	1.92989957162045e-09	2.93472331552201e-09	10.1155264708277
KEGG_MATURITY_ONSET_DIABETES_OF_THE_YOUNG	-0.132101301762585	0.0399268125430953	-6.00196273035507	3.69950608063471e-09	5.57958294128514e-09	9.48080091312706
KEGG_NON_HOMOLOGOUS_END_JOINING	-0.155458411572964	-0.0587951333198864	-5.98067425454982	4.18084550215489e-09	6.25427294631301e-09	9.36155916309027
KEGG_PYRUVATE_METABOLISM	-0.114900778924324	0.0123929186644637	-5.91394011794716	6.12039312136589e-09	9.08187366396229e-09	8.9901544991781
KEGG_VALINE_LEUCINE_AND_ISOLEUCINE_DEGRADATION	-0.165144016225602	-0.0126607848056428	-5.69286538951666	2.10934630992299e-08	3.08031524623675e-08	7.78583554287361
KEGG_AUTOIMMUNE_THYROID_DISEASE	0.147479999372831	0.0443160334490752	5.39278108377208	1.06255659581705e-07	1.52742510648701e-07	6.21599741904972
KEGG_PRIMARY_BILE_ACID_BIOSYNTHESIS	-0.117199206680159	0.0469461829002393	-5.33801293085343	1.41609447066789e-07	2.01985567909219e-07	5.93765193209432
KEGG_AMINO_SUGAR_AND_NUCLEOTIDE_SUGAR_METABOLISM	-0.113998562021789	-0.0107954845025447	-5.27195272661494	1.99588958121626e-07	2.82495140725994e-07	5.60530025273649
KEGG_BIOSYNTHESIS_OF_UNSATURATED_FATTY_ACIDS	-0.11777332108152	-0.00791555461820919	-4.88644803935266	1.37653923922202e-06	1.89017328370784e-06	3.74034605397696
KEGG_BUTANOATE_METABOLISM	-0.113360138816339	0.0130829165716043	-4.8094093926258	1.99507366024727e-06	2.69921730504043e-06	3.38307299333441
KEGG_TYPE_I_DIABETES_MELLITUS	0.141702166111734	0.0145894089216493	4.79254087379437	2.16252614930145e-06	2.90441468227347e-06	3.30553547462003
KEGG_CITRATE_CYCLE_TCA_CYCLE	-0.127227374359623	-0.0342221275872954	-4.66282421461475	3.98713205188075e-06	5.31617606917433e-06	2.71761875363546
KEGG_TAURINE_AND_HYPOTAURINE_METABOLISM	0.103554811079079	0.0280064823636058	4.10771893415915	4.65331765091628e-05	5.82456086917413e-05	0.370472748036756
