# Supplementary material for: Disulfidptosis-Associated CCNB2: A Prognostic Biomarker and Immune Microenvironment Modulator in Prostate Cancer
Source: J Cancer. 2025 Sep 3;16(13):3928–41. doi: 10.7150/jca.112791 (PMC12491202; doi:10.7150/jca.112791)
Supplement: Supplementary file 1 — Supplementary figures and tables. [file jcav16p3928s1.zip › Supply Tables and Figures/Table 4 Differential Expression of Pathway Enrichment in Cluster A vs C.xlsx]

id	logFC	AveExpr	t	P.Value	adj.P.Val	B
KEGG_ADHERENS_JUNCTION	0.290519118810973	-0.0362667130838633	18.4521085031116	1.51565296116418e-60	2.78880144854209e-58	127.024280584766
KEGG_REGULATION_OF_ACTIN_CYTOSKELETON	0.193136485560401	-0.0548483609843549	17.9421187125868	6.09133721164248e-58	5.60403023471109e-56	121.068984311179
KEGG_PATHWAYS_IN_CANCER	0.185087393600468	-0.0434042542231763	17.7210058924443	8.07478064105244e-57	4.95253212651217e-55	118.502261520336
KEGG_FOCAL_ADHESION	0.249291617610034	-0.0835029338644789	17.6836611055365	1.24819896509169e-56	5.74171523942177e-55	118.069717858864
KEGG_AXON_GUIDANCE	0.193113149481601	-0.0635174571699718	16.079567531584	1.2366613253508e-48	4.55091367729094e-47	99.7878046904607
KEGG_WNT_SIGNALING_PATHWAY	0.166580752456902	-0.0387943198661829	15.5109765391686	7.19993828246426e-46	2.20798107328904e-44	93.4674701452502
KEGG_SMALL_CELL_LUNG_CANCER	0.218138991404446	-0.02979950622179	15.4947983964226	8.61796468016642e-46	2.26529357307232e-44	93.2890231794612
KEGG_DORSO_VENTRAL_AXIS_FORMATION	0.273447226012603	-0.0531660422617041	14.9305331172828	4.33017634378022e-43	9.95940559069451e-42	87.1161526561738
KEGG_PHOSPHATIDYLINOSITOL_SIGNALING_SYSTEM	0.200531029313026	-0.0496984839801197	14.7276197019959	3.95296107902027e-42	8.08160931710811e-41	84.9216284597229
KEGG_OLFACTORY_TRANSDUCTION	-0.272437164823948	0.0367563921991341	-14.6029135119962	1.52818899048204e-41	2.81186774248696e-40	83.5798643910312
KEGG_NEUROTROPHIN_SIGNALING_PATHWAY	0.180422193587516	-0.0223433920351642	14.5766275789055	2.03078520879238e-41	3.39694980379817e-40	83.2977299835353
KEGG_ARRHYTHMOGENIC_RIGHT_VENTRICULAR_CARDIOMYOPATHY_ARVC	0.222779650160217	-0.0934900933917607	14.2723216699185	5.36491250586702e-40	8.15892502513702e-39	80.0493258063272
KEGG_CHRONIC_MYELOID_LEUKEMIA	0.21019918949835	-0.0183849889678357	14.2656106711433	5.76445789819463e-40	8.15892502513702e-39	79.978062647819
KEGG_RENAL_CELL_CARCINOMA	0.226801216547468	-0.0278933712021615	14.1958764221648	1.21477060675645e-39	1.59655565459419e-38	79.238540971058
KEGG_OXIDATIVE_PHOSPHORYLATION	-0.340458445260874	0.0298550312584401	-13.9638477682191	1.4323680132755e-38	1.75703809628462e-37	76.7909280870958
KEGG_PROSTATE_CANCER	0.180982920145024	-0.0124953048119586	13.9253892266722	2.15187575832181e-38	2.47465712207009e-37	76.3872038996833
KEGG_GAP_JUNCTION	0.161986235687968	-0.0448480896914334	13.8549526609522	4.52815995977261e-38	4.90106725057741e-37	75.6492582577322
KEGG_FC_GAMMA_R_MEDIATED_PHAGOCYTOSIS	0.207853394591675	-0.0426854711106286	13.8361241074685	5.52270189190004e-38	5.64542860060893e-37	75.4523209811557
KEGG_ENDOCYTOSIS	0.149695855824946	-0.0169911628272029	13.5559535902599	1.04271240892494e-36	1.0097846486431e-35	72.5383346341982
KEGG_ACUTE_MYELOID_LEUKEMIA	0.197643543124102	-0.037360971838234	13.1622093142966	6.1411959630803e-35	5.64990028603387e-34	68.4968974275186
KEGG_INOSITOL_PHOSPHATE_METABOLISM	0.195910449730848	-0.027632154301408	13.145970481663	7.25529949832717e-35	6.35702432234381e-34	68.331612206493
KEGG_ERBB_SIGNALING_PATHWAY	0.171289119504818	-0.0166399673665106	13.1178536588815	9.68060253032233e-35	8.0965039344514e-34	68.0456939503815
KEGG_COLORECTAL_CANCER	0.196386645870443	-0.0117964073432076	13.1065021396012	1.08749373774895e-34	8.69994990199161e-34	67.9303567677855
KEGG_TGF_BETA_SIGNALING_PATHWAY	0.199645215219505	-0.0455082504836512	13.059403643091	1.76117594086475e-34	1.35023488799631e-33	67.4524025993679
KEGG_PARKINSONS_DISEASE	-0.303496365327117	0.030507509796087	-12.6015193757565	1.81755873160886e-32	1.33772322646412e-31	62.8565121221555
KEGG_ECM_RECEPTOR_INTERACTION	0.242850377237403	-0.0927649887908185	12.5636253433528	2.65658703397152e-32	1.88004620865677e-31	62.4803767069779
KEGG_MAPK_SIGNALING_PATHWAY	0.117841504841814	-0.0398664295509057	12.3872791714268	1.54049971559781e-31	1.04982202840739e-30	60.7386863280929
KEGG_PANCREATIC_CANCER	0.176732606062678	-0.0109497286470872	11.9118500396056	1.63671921364957e-29	1.07555834039829e-28	56.1166401923032
KEGG_GNRH_SIGNALING_PATHWAY	0.11116407544135	-0.0289087575198428	11.8126576076719	4.27310444060586e-29	2.71121109334992e-28	55.1662477213735
KEGG_INSULIN_SIGNALING_PATHWAY	0.121683459650305	-0.0111897972164786	11.7989530799849	4.87706212108259e-29	2.99126476759732e-28	55.035327744857
KEGG_CIRCADIAN_RHYTHM_MAMMAL	0.285359227331422	-0.0450287485116955	11.7721846695802	6.31228604353459e-29	3.74664720003343e-28	54.7798805139534
KEGG_VASCULAR_SMOOTH_MUSCLE_CONTRACTION	0.143034465549977	-0.0776476870568531	11.6209627850163	2.69235040504614e-28	1.54810148290153e-27	53.3436140362022
KEGG_ENDOMETRIAL_CANCER	0.188375468081522	0.000101783990610211	11.5696181321292	4.39414766052157e-28	2.45007021071506e-27	52.8586155075206
KEGG_APOPTOSIS	0.149519968404656	-0.0123798047797987	11.3333212448474	4.11490118579126e-27	2.22688770054586e-26	50.6442422061487
KEGG_PORPHYRIN_AND_CHLOROPHYLL_METABOLISM	-0.202188673164835	0.0390755024595102	-11.2417042661753	9.71893813256255e-27	5.10938461826146e-26	49.7936090578191
KEGG_HUNTINGTONS_DISEASE	-0.201505864949608	0.0241474429376525	-11.1439988209799	2.41854663379963e-26	1.23614605727537e-25	48.8914023487356
KEGG_GLIOMA	0.142770234469291	-0.0280737398803852	11.1061720264186	3.43753067984746e-26	1.70947471646468e-25	48.5434967971565
KEGG_TIGHT_JUNCTION	0.113850372538466	-0.0277334270382395	11.0880901174256	4.06554048426692e-26	1.96857749764503e-25	48.3774661285351
KEGG_ALZHEIMERS_DISEASE	-0.186879944741782	0.0196244260914546	-10.8158622951976	4.97612484442116e-25	2.34771018300896e-24	45.8995569913469
KEGG_MELANOGENESIS	0.113572003780534	-0.0562327100424474	10.7745571265724	7.2509096469786e-25	3.33541843761016e-24	45.5271860201064
KEGG_ADIPOCYTOKINE_SIGNALING_PATHWAY	0.117247118680132	-0.0270423191988327	10.734709238201	1.04167984973229e-24	4.67485591099369e-24	45.1688634738266
KEGG_B_CELL_RECEPTOR_SIGNALING_PATHWAY	0.178331804240309	-0.0438578055894515	10.7195237320077	1.19562161955642e-24	5.23796138091383e-24	45.0325476590763
KEGG_RIBOSOME	-0.388494882438655	0.0504961245986487	-10.7085041050761	1.32128569599933e-24	5.65387367590413e-24	44.9337095186728
KEGG_DRUG_METABOLISM_OTHER_ENZYMES	-0.162545035205042	0.021989353780517	-10.6057355230581	3.34459011315764e-24	1.39864677459319e-23	44.0152767432281
KEGG_THYROID_CANCER	0.165289730326502	-0.0188066758560742	10.5194083237252	7.26361159257993e-24	2.97001007341046e-23	43.248456578339
KEGG_LEUKOCYTE_TRANSENDOTHELIAL_MIGRATION	0.160016389359344	-0.0725172967183991	10.5140636851785	7.61981330719105e-24	3.04792532287642e-23	43.2011229994781
KEGG_CHEMOKINE_SIGNALING_PATHWAY	0.164909343369954	-0.051168150136377	10.4659211457284	1.17194773194244e-23	4.58805069526402e-23	42.775505911656
KEGG_T_CELL_RECEPTOR_SIGNALING_PATHWAY	0.17649770537548	-0.0364045002492301	10.3683832157481	2.7920646071645e-23	1.07029143274639e-22	41.9173355949241
KEGG_RETINOL_METABOLISM	-0.185845725356873	0.00396085595938941	-10.2919298991902	5.49247914013106e-23	2.06248196282473e-22	41.2485795922231
KEGG_NON_SMALL_CELL_LUNG_CANCER	0.151621934665273	-0.00979370743260045	9.94328524138243	1.15019876396763e-21	4.23273145140088e-21	38.2431767882298
KEGG_DILATED_CARDIOMYOPATHY	0.158245493496729	-0.0973076749471055	9.69546483689678	9.55884903930342e-21	3.44868279065064e-20	36.1520527023934
KEGG_STEROID_HORMONE_BIOSYNTHESIS	-0.166073080513052	0.00499259846370038	-9.52385148785882	4.0512518550795e-20	1.43351988718198e-19	34.726502923362
KEGG_PYRIMIDINE_METABOLISM	-0.146614315435641	0.0362360201087068	-9.44071223484897	8.10117384402906e-20	2.8124829949082e-19	34.0426218140042
KEGG_METABOLISM_OF_XENOBIOTICS_BY_CYTOCHROME_P450	-0.179410399075671	-0.0132502005913222	-9.22201175704405	4.91031765788511e-19	1.67314527602011e-18	32.2649547210322
KEGG_HYPERTROPHIC_CARDIOMYOPATHY_HCM	0.147950985465514	-0.0942918645120681	9.08361516326002	1.51149872103837e-18	5.05665026674654e-18	31.1561875763888
KEGG_LONG_TERM_POTENTIATION	0.106317254602954	-0.0179286659224436	9.07371466291632	1.63731236492263e-18	5.37974062760294e-18	31.0773550436164
KEGG_PENTOSE_AND_GLUCURONATE_INTERCONVERSIONS	-0.182721884226147	0.0564398861973789	-9.05425938156244	1.91551401608297e-18	6.18341366595204e-18	30.9226325708767
KEGG_BASAL_CELL_CARCINOMA	0.141565952346582	-0.0619802028248151	8.86094812678298	8.98647923060505e-18	2.85088306626091e-17	29.3990409030474
KEGG_CARDIAC_MUSCLE_CONTRACTION	-0.159822170194205	-0.0447169845145311	-8.85376056748787	9.51353805362208e-18	2.96693390146858e-17	29.3428770191748
KEGG_NOTCH_SIGNALING_PATHWAY	0.148107641931973	-0.00980527051147533	8.83922443676403	1.06747026406212e-17	3.27357547645718e-17	29.2293980799189
KEGG_ASCORBATE_AND_ALDARATE_METABOLISM	-0.187498759407192	0.044577434459038	-8.74299080641942	2.2798849696868e-17	6.8770300724979e-17	28.48175656773
KEGG_HEDGEHOG_SIGNALING_PATHWAY	0.129743758783089	-0.0349921335108394	8.64160849681095	5.03701807063193e-17	1.49485697580044e-16	27.7009671070229
KEGG_DRUG_METABOLISM_CYTOCHROME_P450	-0.169475313925836	-0.0126453091105023	-8.62891556548035	5.55983115310915e-17	1.62382370186045e-16	27.6037114924088
KEGG_RNA_POLYMERASE	-0.177474749364201	0.0398426757277871	-8.31284633957221	6.2743765255763e-16	1.80388325110319e-15	25.2181168728086
KEGG_TYROSINE_METABOLISM	-0.145739339749475	-0.00911890275867058	-8.24511952010799	1.04518511037148e-15	2.95867785089774e-15	24.7160871799434
KEGG_LINOLEIC_ACID_METABOLISM	-0.160351278722984	0.00561847947852413	-8.16514848416146	1.90145226871894e-15	5.30101844612552e-15	24.1275078162885
KEGG_JAK_STAT_SIGNALING_PATHWAY	0.119169505226146	-0.0355913839410743	7.9640617638962	8.39278803187395e-15	2.30488507144001e-14	22.6678682714205
KEGG_VIRAL_MYOCARDITIS	0.159179687503147	-0.0574690690362005	7.94014654696696	9.99452617303936e-15	2.70440119976359e-14	22.4962257519011
KEGG_PRIMARY_BILE_ACID_BIOSYNTHESIS	-0.159654652040793	0.013555943448892	-7.6725161250144	6.86168969340307e-14	1.80364414798024e-13	20.6040809924955
KEGG_CELL_ADHESION_MOLECULES_CAMS	0.1586225375317	-0.0709089822703293	7.4712152425553	2.82344176293753e-13	7.02044978892574e-13	19.2160108019676
KEGG_VASOPRESSIN_REGULATED_WATER_REABSORPTION	0.125688393451859	0.00215626158808015	7.1896117998211	1.94207111881669e-12	4.76454781149694e-12	17.3257659420567
KEGG_LEISHMANIA_INFECTION	0.162706083553675	-0.0619800122438435	6.94744364828548	9.72015665788916e-12	2.35330108559422e-11	15.7491560021827
KEGG_PATHOGENIC_ESCHERICHIA_COLI_INFECTION	0.11272475051309	-0.0363574204141853	6.82945559660142	2.09589727919773e-11	5.00837791392705e-11	14.9976461225046
KEGG_LYSINE_DEGRADATION	0.122608560261724	0.00820278457793157	6.73322109895079	3.89118449139845e-11	9.17920444124763e-11	14.3928489634975
KEGG_TOLL_LIKE_RECEPTOR_SIGNALING_PATHWAY	0.102334192481818	-0.00824140468028351	6.64827109002097	6.67858582699193e-11	1.53607474020814e-10	13.8651007135419
KEGG_GLYCINE_SERINE_AND_THREONINE_METABOLISM	-0.124062146245352	-0.001312350597882	-6.57087631712865	1.08714818680552e-10	2.41006345026765e-10	13.3893218415904
KEGG_GLYCOSAMINOGLYCAN_BIOSYNTHESIS_CHONDROITIN_SULFATE	0.126082411888871	-0.0554916228988668	6.55714662936766	1.18471463533459e-10	2.59508920120909e-10	13.3054226212816
KEGG_HISTIDINE_METABOLISM	-0.109427359852117	-0.0209785991812238	-6.38143797951652	3.51226272155184e-10	7.51460861355278e-10	12.2451652212505
KEGG_BASE_EXCISION_REPAIR	-0.13961348057652	0.0226828304734185	-6.34086284280755	4.49848714496854e-10	9.51404177786451e-10	12.0038939462962
KEGG_FOLATE_BIOSYNTHESIS	-0.152375758966465	0.0310399239394896	-6.20911780389985	9.95666992438734e-10	2.05845760234525e-09	11.2297940437229
KEGG_MATURITY_ONSET_DIABETES_OF_THE_YOUNG	-0.121419304389203	0.036486058111244	-6.09633113965756	1.94404751663927e-09	3.97449714512917e-09	10.5784453487817
KEGG_O_GLYCAN_BIOSYNTHESIS	0.111579637197462	0.00371353907928384	5.94141216961396	4.79269698390584e-09	9.69072796745796e-09	9.70099645324253
KEGG_NOD_LIKE_RECEPTOR_SIGNALING_PATHWAY	0.113448148188731	-0.0440230433002789	5.92759327493877	5.18948697572023e-09	1.03789739514405e-08	9.62370071190392
KEGG_UBIQUITIN_MEDIATED_PROTEOLYSIS	0.105293072670522	0.0461640588014603	5.81294333116658	9.97970748064471e-09	1.97447975961143e-08	8.98859109075919
KEGG_PYRUVATE_METABOLISM	-0.101502123662786	0.0117996911139161	-5.65882660286849	2.3632089851672e-08	4.57716266600806e-08	8.15233546850763
KEGG_DNA_REPLICATION	-0.143126220178121	0.0260341060197053	-5.57501503506744	3.74568046261081e-08	7.10520830021019e-08	7.70603676066335
KEGG_TERPENOID_BACKBONE_BIOSYNTHESIS	-0.152409949768	0.0455203502284939	-5.47264255670081	6.52271352912415e-08	1.21230231248368e-07	7.16905053188825
KEGG_GLYOXYLATE_AND_DICARBOXYLATE_METABOLISM	-0.131659962026961	0.0587282138504055	-5.4098630370755	9.12609910456411e-08	1.66257647053445e-07	6.84419928472553
KEGG_PROTEASOME	-0.158191852581724	0.0448145248170451	-5.40594528554419	9.31837221035193e-08	1.68096126147525e-07	6.82403954604465
KEGG_ALPHA_LINOLENIC_ACID_METABOLISM	-0.10054717494415	0.000969509908617746	-4.8901409708674	1.29581089739406e-06	2.24933212377837e-06	4.28652708782081
KEGG_HOMOLOGOUS_RECOMBINATION	-0.113107022901349	0.0292562893912675	-4.62925063809937	4.50175571273765e-06	7.46236983012367e-06	3.09243527978774
KEGG_PROTEIN_EXPORT	-0.108244168008426	0.104722754633985	-3.76654157971118	0.000181847592628417	0.000272032171086412	-0.41767835333693
