# Supplementary material for: Disulfidptosis-Associated CCNB2: A Prognostic Biomarker and Immune Microenvironment Modulator in Prostate Cancer
Source: J Cancer. 2025 Sep 3;16(13):3928–41. doi: 10.7150/jca.112791 (PMC12491202; doi:10.7150/jca.112791)
Supplement: Supplementary file 1 — Supplementary figures and tables. [file jcav16p3928s1.zip › Supply Tables and Figures/Table 5 Differential Expression of Pathway Enrichment in Cluster B vs C.xlsx]

id	logFC	AveExpr	t	P.Value	adj.P.Val	B
KEGG_DILATED_CARDIOMYOPATHY	-0.281695620244613	0.0886227936908196	-18.9743039453625	1.80029814787936e-63	3.31254859209802e-61	133.717695946282
KEGG_HYPERTROPHIC_CARDIOMYOPATHY_HCM	-0.275543203273296	0.0847342158537898	-18.4110762211633	1.48836217820227e-60	1.36929320394609e-58	127.043639859884
KEGG_CALCIUM_SIGNALING_PATHWAY	-0.193362043076557	0.0537777778076016	-17.3879084138331	2.54932361561822e-55	1.56358515091251e-53	115.071628748022
KEGG_VASCULAR_SMOOTH_MUSCLE_CONTRACTION	-0.198954340469153	0.0666729461207619	-16.671793943716	1.02424273216523e-51	4.71151656796006e-50	106.82886704406
KEGG_ARRHYTHMOGENIC_RIGHT_VENTRICULAR_CARDIOMYOPATHY_ARVC	-0.243670538480949	0.10305963080607	-16.1030522179131	6.80411444454876e-49	2.50391411559394e-47	100.374725049054
KEGG_AMINOACYL_TRNA_BIOSYNTHESIS	0.333339439490371	-0.0660402887633759	13.4459257022553	2.72483388099246e-36	8.35615723504353e-35	71.5724284329147
KEGG_UBIQUITIN_MEDIATED_PROTEOLYSIS	0.222743441851646	-0.00504057051130659	13.3582968461655	6.7873840553257e-36	1.78411238025704e-34	70.6672181216159
KEGG_MELANOGENESIS	-0.141232793550397	0.0512215584333005	-12.8659288810521	1.0774533254677e-33	2.47814264857572e-32	65.6422884229174
KEGG_NEUROACTIVE_LIGAND_RECEPTOR_INTERACTION	-0.155326172436989	0.0101398514848436	-12.3554704596616	1.8384536170042e-31	3.75861628365303e-30	60.5477247427103
KEGG_FOCAL_ADHESION	-0.174190346636393	0.0944415575518213	-11.6894909604467	1.2460369832083e-28	2.29270804910327e-27	54.0893437684337
KEGG_PROTEIN_EXPORT	0.314017258175975	-0.0741993593330228	11.6462686342361	1.88776237477817e-28	3.15771160871985e-27	53.6779187367792
KEGG_ECM_RECEPTOR_INTERACTION	-0.216535980369966	0.100559212411645	-11.4807627991856	9.18175954655587e-28	1.40786979713857e-26	52.1114996428405
KEGG_CARDIAC_MUSCLE_CONTRACTION	-0.208820178536119	-0.0221244364497336	-11.4050434907257	1.88431757581673e-27	2.66703410730983e-26	51.3996678078078
KEGG_BASAL_TRANSCRIPTION_FACTORS	0.195145519287573	-0.0347182061333835	11.3712192737242	2.59540275787012e-27	3.41110076748645e-26	51.0826740988211
KEGG_MISMATCH_REPAIR	0.260333278511901	-0.0862403874782701	11.1235092691389	2.65744927403811e-26	3.25980444282008e-25	48.7799748977089
KEGG_ONE_CARBON_POOL_BY_FOLATE	0.207577502241827	-0.0591427698878001	11.1056970766878	3.13730712561004e-26	3.60790319445155e-25	48.6156817201122
KEGG_RNA_DEGRADATION	0.202177959630697	-0.0530942746481309	11.0977997270135	3.37673004250612e-26	3.65481369306545e-25	48.542895279216
KEGG_CYSTEINE_AND_METHIONINE_METABOLISM	0.155960938621163	-0.0302831292706305	10.4973486541578	8.1812661548663e-24	8.36307206941888e-23	43.1114955714372
KEGG_N_GLYCAN_BIOSYNTHESIS	0.242637658880459	-0.0326682417632815	10.4801524360201	9.54542866504946e-24	9.24399407562684e-23	42.958997894329
KEGG_COMPLEMENT_AND_COAGULATION_CASCADES	-0.206352330203257	0.0450455664785974	-10.3624285372382	2.73082431784599e-23	2.51235837241831e-22	41.9196890653602
KEGG_LEUKOCYTE_TRANSENDOTHELIAL_MIGRATION	-0.161145835266228	0.0627415470641472	-10.3488414348203	3.08144225207892e-23	2.69993035420248e-22	41.8002652966388
KEGG_CELL_CYCLE	0.168786280726492	-0.040209756422154	10.3030614945751	4.62556695297014e-23	3.86865599702957e-22	41.3986918641674
KEGG_ARACHIDONIC_ACID_METABOLISM	-0.164518481031522	0.00554683164496916	-10.2564074899976	6.98862288523274e-23	5.59089830818619e-22	40.9907396446633
KEGG_PROGESTERONE_MEDIATED_OOCYTE_MATURATION	0.125262740970994	-0.00698079321627309	10.0435768748621	4.51709873115521e-22	3.463109027219e-21	39.1463698425189
KEGG_GLYCOSYLPHOSPHATIDYLINOSITOL_GPI_ANCHOR_BIOSYNTHESIS	0.221152276015247	-0.0501565452319071	9.81710417563991	3.19305096777482e-21	2.35008551228227e-20	37.2142764779081
KEGG_GLYCOSPHINGOLIPID_BIOSYNTHESIS_GANGLIO_SERIES	-0.212879593112959	0.0474560241767311	-9.74903440978489	5.71233255210304e-21	4.04257380610369e-20	36.6398027548051
KEGG_BASAL_CELL_CARCINOMA	-0.156374930218806	0.0635719548255284	-9.68687630451951	9.6914897023265e-21	6.60457076010398e-20	36.1177704751278
KEGG_AXON_GUIDANCE	-0.121244592051392	0.0684881073285755	-9.52564096505165	3.77571714653418e-20	2.48118555343675e-19	34.7750921881518
KEGG_MTOR_SIGNALING_PATHWAY	0.125403357130492	0.00623485866912649	9.32301575277117	2.03729739770869e-19	1.29263007302897e-18	33.1114870384076
KEGG_NUCLEOTIDE_EXCISION_REPAIR	0.170358384612977	-0.0690160125481941	9.30893572483765	2.28822148326619e-19	1.4034425097366e-18	32.9968803602812
KEGG_OOCYTE_MEIOSIS	0.1138751216794	-0.0148865118161758	9.17604975312594	6.80501995920615e-19	4.03910862094817e-18	31.9216621373759
KEGG_HEMATOPOIETIC_CELL_LINEAGE	-0.207094953294625	0.054952893669952	-9.05457141594195	1.82448988268584e-18	1.04908168254436e-17	30.9489987248037
KEGG_GLYCOSAMINOGLYCAN_BIOSYNTHESIS_KERATAN_SULFATE	-0.184212684072351	0.0398278194299097	-9.02957837940815	2.2322298648499e-18	1.24463725797691e-17	30.7501068652782
KEGG_NON_HOMOLOGOUS_END_JOINING	0.211276844044599	-0.0136526080510883	8.98463799954174	3.20477257200634e-18	1.73434750955637e-17	30.3935333925093
KEGG_SELENOAMINO_ACID_METABOLISM	0.154627604242769	-0.0145768481834911	8.96909741562758	3.63055607884644e-18	1.90863519573642e-17	30.2705456359455
KEGG_CELL_ADHESION_MOLECULES_CAMS	-0.179248445781486	0.071490054123788	-8.90401868545513	6.11060970596928e-18	3.1232005163843e-17	29.7572899095494
KEGG_CYTOKINE_CYTOKINE_RECEPTOR_INTERACTION	-0.163974800304597	0.0430763080865356	-8.65786502730326	4.26719129684851e-17	2.12206269897331e-16	27.8421215746674
KEGG_PYRIMIDINE_METABOLISM	0.119603627836486	-0.0757343875500353	8.34583946257398	4.72293464786031e-16	2.22825634668281e-15	25.4749830977295
KEGG_METABOLISM_OF_XENOBIOTICS_BY_CYTOCHROME_P450	-0.155860458574599	-0.0213874017722734	-8.3393760229191	4.96054064597232e-16	2.28184869714727e-15	25.4266757803794
KEGG_DRUG_METABOLISM_CYTOCHROME_P450	-0.155272712711029	-0.0169018963829977	-8.29720429852007	6.82815836360365e-16	3.05009879061925e-15	25.1122181963573
KEGG_GLYOXYLATE_AND_DICARBOXYLATE_METABOLISM	0.187175751122908	-0.0758396817351659	8.17248569426269	1.74395274380334e-15	7.46249546185615e-15	24.1896951236634
KEGG_SPHINGOLIPID_METABOLISM	0.131176516839884	-0.0124733226276346	8.11941936334705	2.59034228867874e-15	1.08323404799293e-14	23.8005701931773
KEGG_SPLICEOSOME	0.159497812937874	-0.0523107849400869	7.66901242649204	6.86006474816197e-14	2.80500425258178e-13	20.5808413886994
KEGG_ALDOSTERONE_REGULATED_SODIUM_REABSORPTION	-0.120586357716355	0.0465522570657862	-7.49561304390001	2.32803527817891e-13	9.31214111271564e-13	19.3815791259997
KEGG_PRION_DISEASES	-0.12050881841901	0.0343114741175019	-7.46094643895945	2.96428001505371e-13	1.16048409099975e-12	19.1445484252201
KEGG_SYSTEMIC_LUPUS_ERYTHEMATOSUS	-0.189444695209469	0.0381775312220216	-7.44277360681039	3.36333150789195e-13	1.28927707802525e-12	19.0206582671471
KEGG_PHENYLALANINE_METABOLISM	-0.152857973712894	-0.00335178135099545	-7.4047846824512	4.37606919576448e-13	1.64325863677687e-12	18.7624889948673
KEGG_RIBOFLAVIN_METABOLISM	0.154237079216309	-0.0449690692632476	7.35664236208113	6.0992635917169e-13	2.24136328356953e-12	18.4369035249503
KEGG_HOMOLOGOUS_RECOMBINATION	0.16505464261895	-0.0881633673911642	7.35396825129475	6.21247431858947e-13	2.24136328356953e-12	18.4188706357855
KEGG_PPAR_SIGNALING_PATHWAY	-0.10285575186354	0.00878086508625817	-7.3437855843423	6.66281075745452e-13	2.35760996033006e-12	18.3502539648058
KEGG_VIRAL_MYOCARDITIS	-0.142196564189951	0.0693610070894391	-7.31841744303286	7.92917733515547e-13	2.75277099937473e-12	18.1796551747906
KEGG_GLYCOSPHINGOLIPID_BIOSYNTHESIS_GLOBO_SERIES	-0.157133770089781	0.0496505039865557	-7.11411675356699	3.16320573771578e-12	1.07783306618464e-11	16.8238700788673
KEGG_PROXIMAL_TUBULE_BICARBONATE_RECLAMATION	-0.119828293387664	0.0186274300968452	-6.91901034054812	1.15098938635913e-11	3.78182226946573e-11	15.5594926501105
KEGG_GLYCOSPHINGOLIPID_BIOSYNTHESIS_LACTO_AND_NEOLACTO_SERIES	-0.115976145914694	0.0204594473070697	-6.59812649653833	9.0319496612359e-11	2.86530816839208e-10	13.54565154523
KEGG_INTESTINAL_IMMUNE_NETWORK_FOR_IGA_PRODUCTION	-0.181010171349238	0.0323500301399062	-6.57201189894967	1.0642775840262e-10	3.3191029739122e-10	13.3853932475807
KEGG_HISTIDINE_METABOLISM	-0.112160927393661	-0.0186506115210626	-6.54678013451697	1.24651324815835e-10	3.8226406276856e-10	13.2310764930073
KEGG_DNA_REPLICATION	0.146944789775112	-0.0961454015489091	6.37860529567627	3.52869453172899e-10	1.06439310465268e-09	12.2157361384696
KEGG_CITRATE_CYCLE_TCA_CYCLE	0.154953081874329	-0.00757625371504999	6.31394158615406	5.23328874245443e-10	1.55310504614777e-09	11.8314836632335
KEGG_AUTOIMMUNE_THYROID_DISEASE	-0.152857156462083	0.0287780247546834	-6.18394583602964	1.14409222681042e-09	3.3414757100495e-09	11.0694187426267
KEGG_GLYCOSAMINOGLYCAN_BIOSYNTHESIS_CHONDROITIN_SULFATE	-0.114943070437979	0.0459536303258727	-6.00005015490552	3.37968813451926e-09	9.56711718079297e-09	10.0153111031258
KEGG_ASTHMA	-0.166927456401821	0.0333643777844677	-5.98939547319277	3.59556069826099e-09	1.00239874012125e-08	9.95510235397598
KEGG_TYROSINE_METABOLISM	-0.101421946132731	-0.0264699397031279	-5.82980384895005	8.98923603372306e-09	2.43238151500742e-08	9.0646776795778
KEGG_RETINOL_METABOLISM	-0.103870463689408	-0.0290232541983174	-5.7524982332243	1.39069286647626e-08	3.70851431060335e-08	8.64108947766441
KEGG_ALLOGRAFT_REJECTION	-0.176665757972953	0.0300871263891348	-5.6241926647846	2.83816604265403e-08	7.35524720913158e-08	7.94926455939464
KEGG_RNA_POLYMERASE	0.108897910840844	-0.0803948560734773	5.56487760227504	3.9287894457611e-08	1.00402396947228e-07	7.63419014046164
KEGG_BASE_EXCISION_REPAIR	0.106787618885114	-0.0809111162648559	5.31068553847838	1.53118770610841e-07	3.65894205096036e-07	6.31826023266893
KEGG_PROTEASOME	0.145455981283624	-0.082994751233343	5.14783994063491	3.55729359433473e-07	8.39156437637935e-07	5.50470512188954
KEGG_GRAFT_VERSUS_HOST_DISEASE	-0.155241400501874	0.0317886236109056	-5.12922165398461	3.91161105285401e-07	9.04491015868152e-07	5.41316829191186
KEGG_LEISHMANIA_INFECTION	-0.107499116883145	0.0515198298587782	-4.40217961130771	1.26489627197683e-05	2.44990435835512e-05	2.07930157240478
KEGG_VALINE_LEUCINE_AND_ISOLEUCINE_DEGRADATION	0.112983719798158	-0.0286319620443062	4.22139491142111	2.79701682825518e-05	5.30568140617478e-05	1.32420261843937
KEGG_PRIMARY_IMMUNODEFICIENCY	-0.125718069224677	0.0238606636958555	-4.21856022896279	2.8313957101919e-05	5.31608990485009e-05	1.31260023539545
KEGG_TYPE_I_DIABETES_MELLITUS	-0.111927710600091	0.0197006463847046	-4.07780913115958	5.14758151793056e-05	9.28583332646297e-05	0.745766582035156
KEGG_TERPENOID_BACKBONE_BIOSYNTHESIS	0.104413880870623	-0.0623824154858555	3.70920487778166	0.000226844719467566	0.00038647618872252	-0.652049581585715
